# Supplementary material for: Construction of computer model for enterprise green innovation by PSO-BPNN algorithm and its impact on economic performance
Source: PLoS One. 2022 Jan 28;17(1):e0262963. doi: 10.1371/journal.pone.0262963 (PMC8797208; doi:10.1371/journal.pone.0262963)
Supplement: S1 Data — (ZIP) [file pone.0262963.s001.zip]

Archive with 13 entries (12 files):
- data/
- data/data.xlsx
- data/Figure 1.vsdx
- data/Figure 10.opj
- data/Figure 2.vsdx
- data/Figure 3.vsdx
- data/Figure 4.vsdx
- data/Figure 5.vsdx
- data/Figure 6.opj
- data/Figure 7(a).opj
- data/Figure 7(b).opj
- data/Figure 8.opj
- data/Figure 9.opj
