# Supplementary material for: Construction of computer model for enterprise green innovation by PSO-BPNN algorithm and its impact on economic performance
Source: PLoS One. 2022 Jan 28;17(1):e0262963. doi: 10.1371/journal.pone.0262963 (PMC8797208; doi:10.1371/journal.pone.0262963)
Supplement: S1 Data — (ZIP) [file pone.0262963.s001.zip › data/data.xlsx]

## Sheet: figure6
Epoch	Error	Epoch	Error	Epoch	Error	Epoch	Error	Epoch	Error	Epoch	Error
	n1=5		n1=7		n1=9		n1=12		n1=14		n1=16
8.04597	-0.23452	8.05361	-0.203	8.35074	-0.17824	7.92171	-0.14672	8.36385	-0.1242	6.90224	-0.14897
11.0793	-0.33133	12.6924	-0.2818	12.9901	-0.25478	13.3042	-0.16023	15.3518	-0.1197	13.1499	-0.19625
13.9653	-0.4349	15.4417	-0.34934	15.7437	-0.30432	17.5254	-0.16023	21.1737	-0.12195	21.147	-0.23227
17.5929	-0.48218	18.3409	-0.39887	20.677	-0.36961	17.8209	-0.14221	27.2856	-0.12871	21.883	-0.1985
22.3783	-0.55647	22.5545	-0.43039	25.3218	-0.42364	23.2061	-0.14447	32.2379	-0.1152	26.5562	-0.13546
27.3345	-0.5272	24.003	-0.45966	28.5257	-0.41689	26.1173	-0.14447	38.4965	-0.11745	30.3533	-0.08368
31.9979	-0.50469	26.483	-0.43715	33.0376	-0.41914	28.1502	-0.16473	40.3746	-0.17598	33.5354	-0.16698
35.9269	-0.50919	30.5587	-0.43715	36.832	-0.37861	32.522	-0.14447	45.1726	-0.1985	36.5796	-0.21876
40.1493	-0.50469	34.4888	-0.43715	41.6387	-0.3651	36.0105	-0.16473	49.4113	-0.12645	41.8198	-0.21876
43.2022	-0.52045	37.9823	-0.43715	42.8125	-0.32683	39.9445	-0.14897	50.8735	-0.09944	42.987	-0.2075
46.6864	-0.55872	39.4444	-0.41013	45.8786	-0.28856	43.5846	-0.14447	56.6937	-0.10844	46.0509	-0.17824
49.7475	-0.54071	41.3427	-0.38537	49.673	-0.24803	47.3642	-0.16473	58.4235	-0.17824	48.671	-0.17824
51.3683	-0.45966	46.1588	-0.33358	51.4235	-0.23227	51.4432	-0.15122	62.3433	-0.22101	54.4918	-0.18499
53.2792	-0.38311	48.9342	-0.29306	54.0442	-0.23002	56.1066	-0.12871	64.241	-0.1985	56.5274	-0.194
54.3151	-0.31332	50.9786	-0.26604	56.6642	-0.23002	61.778	-0.15122	65.8493	-0.16923	60.312	-0.194
55.7854	-0.25253	53.0219	-0.24353	57.253	-0.203	64.4019	-0.13546	70.0831	-0.11745	64.681	-0.18499
57.8347	-0.20525	54.9121	-0.25253	58.7157	-0.17373	67.0225	-0.13321	71.4002	-0.08818	69.4845	-0.18499
58.7168	-0.16923	57.5299	-0.26154	61.1793	-0.21876	69.0576	-0.14447	72.7081	-0.09719	73.1235	-0.18499
60.868	-0.30206	59.2701	-0.28856	61.7501	-0.26604	72.2572	-0.15572	73.7177	-0.13546	76.7712	-0.14897
60.8489	-0.38086	61.8809	-0.32683	63.0503	-0.30657	75.0245	-0.14897	77.9253	-0.19174	79.1122	-0.09944
62.2848	-0.46191	64.3631	-0.29531	63.9302	-0.27955	78.6652	-0.14221	80.6904	-0.194	79.8422	-0.09043
64.0135	-0.53621	67.1408	-0.24578	65.5461	-0.21876	84.1964	-0.14221	83.9119	-0.1152	82.6035	-0.10844
64.2981	-0.56323	67.2956	-0.2075	66.1311	-0.2075	86.6688	-0.15122	85.0824	-0.09043	85.79	-0.17373
68.0854	-0.55197	68.4645	-0.18949	68.169	-0.2075	90.1672	-0.13096	88.8609	-0.1152	86.8034	-0.19625
70.8669	-0.48668	70.2123	-0.18499	71.6619	-0.20976	91.3316	-0.13096	91.029	-0.17824	87.6724	-0.21426
73.4979	-0.44165	71.9579	-0.18949	72.2441	-0.20976	94.094	-0.14447	94.6637	-0.19625	90.7368	-0.18274
74.5288	-0.39212	73.1164	-0.21426	73.4075	-0.21426	96.5685	-0.14447	96.8591	-0.14672	93.0691	-0.16923
75.4077	-0.36961	73.8382	-0.23902	74.7137	-0.23002	99.3342	-0.14447	97.4452	-0.13096	95.5431	-0.17148
77.8674	-0.43039	74.7055	-0.26379	77.469	-0.2728	100.353	-0.14447	99.3358	-0.13771	99.1783	-0.18724
80.2046	-0.39662	75.8596	-0.30657	78.6264	-0.30206			99.917	-0.14221	100.342	-0.18949
82.3978	-0.3561	77.0165	-0.33809	79.2053	-0.31557
84.2945	-0.33809	77.8827	-0.36735	79.9413	-0.2818
86.1922	-0.31557	78.7561	-0.36735	80.9674	-0.25253
88.675	-0.2818	81.0971	-0.31782	81.8473	-0.22552
90.709	-0.29756	82.5614	-0.2818	83.7472	-0.194
91.8718	-0.30432	84.167	-0.26379	83.7472	-0.194
93.1819	-0.30432	85.918	-0.24578	84.62	-0.19625
94.6364	-0.30882	86.647	-0.24128	85.6373	-0.203
96.6759	-0.30206	87.8125	-0.23677	88.8385	-0.2075
98.5676	-0.30432	90.1393	-0.24578	89.8575	-0.2075
100.023	-0.30657	91.8822	-0.26154	91.3103	-0.21876
		95.6673	-0.25929	93.6388	-0.22101
		97.9958	-0.26154	96.6923	-0.23452
		99.4519	-0.25929	99.8897	-0.25478
		100.18	-0.25929	100.181	-0.25478

## Sheet: figure7-a
Training sample	BPNN-Expected value	BPNN-Actual value	PSO-BPNN-Actual value	BPNN-Error	PSO-BPNN-Error
A	6.9178	6.9167	6.9175	1.59	0.43
B	4.6606	4.6592	4.6602	3	0.86
C	1.5073	1.7048	1.7052	1.31	1.31
D	4.3502	4.3485	4.3498	3.91	0.92
E	4.4716	4.4705	4.4712	2.46	0.89
F	1.8052	1.8046	1.8053	3.32	0.55
G	7.5156	7.5124	7.5152	4.26	0.53
H	2.9731	2.9725	2.9732	2.02	0.34

## Sheet: figure7-b
Training sample	Comparison of test results
	BPNN-Expected value	BPNN-Actual value	PSO-BPNN-Actual value	BPNN-Error	PSO-BPNN-Error
I	6.9179	7.4878	6.9176	0.0413	0.0107
J	4.6605	7.043	4.6602	0.511	0.117
K	1.7053	1.9852	1.7051	1.1642	0.092
L	4.3501	4.9735	4.3497	0.1432	0.111
M	4.4716	6.0502	4.4711	0.353	0.11
N	1.8052	2.2672	1.8054	0.2552	0.201

## Sheet: figure8
Start process of innovation	Enterprise profit margin	Start process of innovation	Enterprise profit margin	Start process of innovation	Enterprise profit margin	Start process of innovation	Enterprise profit margin
	Rate 1		Rate 2		Rate 3		Rate 4
1.74992	0.44719	1.88808	0.48296	1.93431	0.50086	1.98002	0.50083
3.85171	0.40975	3.71508	0.42779	3.71457	0.40985	4.17272	0.44538
5.81943	0.48002	5.63606	0.46222	6.13942	0.47978	5.68229	0.48013
7.74041	0.51446	7.78561	0.49649	8.56274	0.49591	8.10407	0.44244
9.93363	0.47695	9.79751	0.51293	9.98036	0.51279	10.1632	0.51265
12.2188	0.4573	12.264	0.43933	12.4021	0.4751	12.0411	0.63681
14.2302	0.4558	14.0478	0.47387	14.2754	0.43783	14.0555	0.74293
16.1979	0.52608	16.4275	0.56178	16.5199	0.59759	16.2523	0.83097
18.3901	0.45269	18.3926	0.54238	18.0762	0.66817	18.2272	1.15236
20.3599	0.59472	20.31	0.45126	20.1801	0.70247	20.2447	1.3661
22.2367	0.683	22.323	0.50356	22.1565	1.07768	22.2463	2.62021
24.437	0.8966	24.1551	0.62776	24.4545	1.50646	24.2026	3.89229
26.547	1.14615	26.3981	0.7337	26.3934	2.16868	26.462	6.16863
28.3355	1.34212	28.2297	0.83996	28.3287	2.70535	28.8441	7.94264
30.3812	2.54238	30.4388	1.35848	30.5978	5.32249	31.4117	8.20978
32.4557	3.1507	32.6315	1.30303	32.7462	6.9173	33.1626	8.69277
34.655	4.92484	34.4601	1.30167	33.3728	8.04687	35.7272	8.85229
35.9718	7.81175	36.6543	1.30003	35.2978	8.22481	39.3021	9.17249
37.0303	8.06208	38.7566	1.28052	37.3185	8.54617	42.6864	9.22377
38.1814	8.34821	40.8594	1.27895	39.7911	8.68782	45.4723	9.132
40.4239	8.43622	42.6889	1.31345	42.4928	8.84723	47.118	9.13077
42.574	8.48843	44.8395	1.3836	45.1431	8.80938	47.6204	9.11246
45.1822	8.57617	46.8499	1.34622	46.8345	8.80811	48.0313	9.09422
47.0107	8.5748	48.0379	1.32739	48.0236	8.82516	--	--
47.925	8.57412	--	--	--	--	--	--

## Sheet: figure9
Enterprise tax rate	Equilibrium period number
	A	B	C	D	E	F	G	H
0.1	126	151	138	118	124	122	128	108
0.12	124	119	144	135	125	124	122	129
0.14	144	160	142	180	154	154	142	145
0.16	174	168	176	152	214	214	165	163
0.18	176	183	164	178	170	170	169	218
0.2	246	192	218	184	267	266	188	206
0.22	410	222	232	284	268	268	224	248
0.24	360	236	296	462	342	342	332	319
0.26	718	348	304	384	485	485	414	502
0.28	885	638	566	504	808	806	608	782
0.3	1634	1016	1114	938	1556	1294	1172	2096

## Sheet: figure10
Public opinion coefficient	Equilibrium period number
k
	A	B	C	D	E	F	G	H
5	332	456	542	516	368	518	446	935
6	408	264	296	249	260	266	218	302
7	226	232	242	195	195	198	202	208
8	178	178	178	176	176	208	168	188
9	168	158	156	162	162	166	185	155
10	155	150	148	172	170	168	186	144

## Sheet: Table 1
Table 1. Comparison of evaluation performance of different algorithms
	PSO-BPNN	CNN	2D-CNN	LSTM	Bi-LSTM
Evaluation accuracy (%)	93.5	89.2	90.2	91.5	93.6
Time consumption (s)	13	80	70	110	170
